# Supplementary material for: Questioning the Role of Psoas Measurements: Limited Predictive Value for Outcomes After Aortic Repair
Source: J Clin Med. 2025 Jun 13;14(12):4227. doi: 10.3390/jcm14124227 (PMC12194253; doi:10.3390/jcm14124227)
Supplement: Supplementary file 1 [file jcm-14-04227-s001.zip]

Archive with 1 entries (1 files):
- jcm-3651726-supplementary.pdf
